# Supplementary material for: The Use of Simulators in Training for Bovine Reproductive Procedures: A Scoping Review
Source: Animals (Basel). 2026 Jan 4;16(1):140. doi: 10.3390/ani16010140 (PMC12785041; doi:10.3390/ani16010140)
Supplement: Supplementary file 1 [file animals-16-00140-s001.zip]

Archive with 1 entries (1 files):
- animals-4044799-supplementary.pdf
